# Supplementary material for: Recent advances of transcriptomics and proteomics in triple‐negative breast cancer prognosis assessment
Source: J Cell Mol Med. 2022 Feb 11;26(5):1351–62. doi: 10.1111/jcmm.17124 (PMC8899180; doi:10.1111/jcmm.17124)
Supplement: Supplementary file 4 — Table S1 [file JCMM-26-1351-s001.xlsx]

## Sheet: Sheet1
RNA	Target/ Axis	Endogenous expression in TNBC	Main biological function(s) in TNBC	References
LINK-A	HIF1α	Up-Regulated	Glycolytic reprogramming and tumorigenesis	28
HOTAIR	E2/GPER-miRNA148-HOTAIR	Up-Regulated	Cell migration	29
ERRLR01	17β-estradiol signaling pathway	Up-Regulated	Epithelial development and cellular differentiation	30
MALAT1	MALAT1-miRNA-1/slug	Up-Regulated	Cell proliferation, invasion	31
RMST	-	Down-Regulated	Enhance cell apoptosis and regulate cell cycle	32
LncRNA ANRIL	MiR-199a	Up-regulated	Functions as tumor-promoting molecular in TNBC tumorigenesis	34
LncRNA AWPPH	FZD7	Up-regulated	Cell proliferation	35
LncRNA POU3F3	Caspase 9	Up-regulated	Promote proliferation and inhibit apoptosis of cancer cells in triple-negative breast cancer	36
LncRNA NEF	MiRNA-155	Down-regulated	Inhibit the migration and invasion of breast cancer cells	37
MiR-146a / b-5p	BRCA1	Up-regulated	Cell proliferation	42
MiR-155	VHL	Up-regulated	Promote breast cancer growth and angiogenesis	44
MiRNA-21	PTEN	Up-regulated	Cell proliferation	45
MiR-455-3p	EI24	Up-regulated	Improve cell proliferation, invasion and migration abilities in TNBC	47
MiR-128	INSR and IRS1	Down-regulated	Inhibit glucose consumption and mitochondrial energy production in TNBC cells	48
MiR-155	RAD51	Up-regulated	Promote tumor cell proliferation, angiogenesis, and EMT but decreases tumor cell apoptosis	49
MiR-212-5p	Prrx2	Down-regulated	Inhibit cell proliferation and invasion（inhibits TNBC growth and metastasis）	50
MiR-124	ZEB2	Down-regulated	Inhibit the proliferation, metastasis and epithelial-mesenchymal transition (EMT) of TNBC cells	52
MiR-17-5p	ETV1	Down-regulated	Inhibit TNBC cells proliferation, migration and invasion	53
MiR-9	PDGFRβ	Up-regulated	Cell migration, invasion, EMT	54
MiR-34a	C-SRC	Down-regulated	Inhibit proliferation and invasion	55
MiR-497	SMAD7	Down-regulated	Suppress breast cancer cell proliferation and invasion in vitro	56
MiR-1296	CCND1	Down-regulated	Suppress cell proliferation and induces apoptosis in TNBC，sensitizes cells to cisplatin treatment	57
MiR-223	HAX-1	Down-regulated	Promote TNBC cell apoptosis（enhances the anti-tumor effect of doxorubicin and cisplatin）	58
MiR-211-5p	SETBP1	Down-regulated	Inhibit cell proliferation and induces apoptosis，suppress breast cancer cells invasion and migration	59
MiR-217	KLF5	Down-regulated	Inhibite TNBC cell growth, migration, and invasion	60
MiRNA-301a	PTEN-Wnt/β-catenin Signaling pathway	Up-Regulated	Cell proliferation, colony formation, migration, invasion	61
MiRNA-454	MiRNA-454-3'UTR-Smad4/PTEN Signaling pathway	Up-Regulated	Transcription inhibition	62
MiRNA-221-3p	MiRNA-221-3p-3'UTR-PARP1 Signaling pathway	Down-Regulated	Cell migration and epithelial mesenchymal transformation	63
MiRNA-34c	MiRNA-34c-GIT1/FRA-1	Down-Regulated	Cell migration and invasion of cell cycle arrest	64
CircGFRA1	MiR-34a	Up-regulated	Promote proliferation and inhibit apoptosis in TNBC	67
CircAGFG1	MiR-195-5p（circAGFG1/miR-195-5p/CCNE1 axis）	Up-regulated	Promote TNBC cell proliferation，increases TNBC cell migration and invasion and modulates cell cycle and apoptosis，functions as a sponge for miR-195-5p	68
Circ-UBAP2	MiR-661/MTA1	Up-regulated	Promote proliferation and migration in TNBC	69
CircKIF4A	MiR-375（circKIF4A-miR-375-KIF4A axis）	Up-regulated	Promote cell proliferation and metastasis in TNBC，acts as a sponge for miR-375	70
CircANKS1B	MiR-148a / 152-3p-USF1，TGF-β1/ Smad	Up-regulated	Promote breast cancer invasion and metastasis，serves as a sponge for miR-148a-3p and miR-152-3p	71
