# Supplementary material for: Recent advances of transcriptomics and proteomics in triple‐negative breast cancer prognosis assessment
Source: J Cell Mol Med. 2022 Feb 11;26(5):1351–62. doi: 10.1111/jcmm.17124 (PMC8899180; doi:10.1111/jcmm.17124)
Supplement: Supplementary file 5 — Table S2 [file JCMM-26-1351-s003.xlsx]

## Sheet: Sheet1
Protein	Samples	Mass spectrometry	Quantitation method	Status	Potential clinical use	References
Gαh（Gαh-PLCδ1 signaling axis）	Cell lines	Immunoblotting	Non-MS	Up-regulate	Prognostic biomarker	78
EpCAM	Tissue	IHC	Non-MS	Up-regulate	Prognostic biomarker	79
CPA4	Tissue	IHC	Non-MS	Up-regulate	Prognostic biomarker	80
TIMP-1	Tissue	Western blot and ELISA assays	Non-MS	Up-regulated	Prognostic biomarker	81
PAI-1	Tissue	IHC	Non-MS	Up-regulated	Prognostic biomarker	82
SPAG5	Tissue	IHC	Non-MS	Up-regulated	Prognostic biomarker	83
GGNBP2	Tissue	IHC	Non-MS	Down-regulated	Prognostic biomarker	84
CYPOR	Tissue	IHC	Non-MS	-	Prognostic biomarker	85
NF-κB	Cell lines	iBAQ(absolute quantitation)	LC-MS / MS	Up-Regulated	Prognostic biomarker	92
DP，TPS1，TrpRS	Tissue	iTRAQ labelling	MALDI-MS/MS	Up-regulated	Prognostic biomarker, drug target	93
A2M	Tissue and serum	iTRAQ labeling	-	Up-regulated	Prognostic biomarker	94
C4BPA	Tissue and serum	iTRAQ labeling	-	Down-regulated	Prognostic biomarker	94
MCM5, STMN1, GLS, RCL1, C9ORF114, ENO1	Cell lines	Super-SILAC labelling	LC-MS/MS	Up-regulated	Prognostic biomarker	95
AGR2, MLPH, HID1, CMBL, FOXA1	Cell lines	Super-SILAC labelling	LC-MS/MS	Down-regulated	Prognostic biomarker	95
ENO1	Cell lines	Label-free quantification	LC-MS/MS	Up-regulated	Prognostic biomarker	100
TRIM28, HSP90-alpha, hnRNP A1, CLTC, and myosin-9, HDGF,	Tissue	Label free	LC-LTQ/FT-ICR MS	Phosphorylated	Drug target	101
HSP90, AB1, PTRF1, AHNAK, SEPT2	Tissue	Label free	LC-LTQ/FT-ICR MS	Dephosphorylated	Drug target	101
CMPK1，AIFM1，FTH1，EML4，GANAB，CTNNA1，AP1G1，STX12，AP1M1， CAPZB，MTHFD1	Tissue	Label free	Nanoscale liquid chromatography and tandem mass spectrometry (nLC-MS/MS)	Up-regulated	Prognostic biomarker	96
MTHFD1	Tissue	Label free	nLC-MS/MS	Down-regulated	Prognostic biomarker	96
FTH1	Tissue	Label free	nLC-MS/MS	Upregulated	Prognostic biomarker	97
PTPN12	Cell lines	Dimethyl labeling	LC-MS/MS	Down-regulated	Prognostic biomarker	98
HSP70 kDa-8, periostin, RhoA, actinin alpha 4, cathepsin D, preproprotein, annexin 1, ALDH1A1, G3BP	Tissue	Label free	LC-MS/MS	Up-regulated	Prognostic biomarker, drug target	99
Thymosinβ4, Transketolase, Transferrin	Tissue	Label free	LC-MS/MS	Down-regulated	Prognostic biomarker, drug target	99
AXL	Cell lines	SILAC	MS	Up-Regulated	Prognostic biomarker	102
